# Supplementary material for: Two new species and five newly recorded species of the genus Udea Guenée from China (Lepidoptera, Crambidae)
Source: Zookeys. 2016 Feb 17;(565):123–39. doi: 10.3897/zookeys.565.6304 (PMC4820098; doi:10.3897/zookeys.565.6304)
Supplement: XML Treatment for Udea exigualis [file zookeys.565.6304-treatment1.xml]

<!DOCTYPE tp:taxon-treatment
  PUBLIC "-//TaxonX//DTD Taxonomic Treatment Publishing DTD v0 20100105//EN" "tax-treatment-NSO.dtd">
<tp:taxon-treatment xmlns:tp="http://www.plazi.org/taxpub"><tp:treatment-meta><kwd-group><label>Taxon classification</label><kwd><named-content content-type="kingdom">Animalia</named-content></kwd><kwd><named-content content-type="order">Lepidoptera</named-content></kwd><kwd><named-content content-type="family">Crambidae</named-content></kwd></kwd-group><mixed-citation publication-type="journal"><person-group><name><surname>Zhang</surname><given-names>Dandan</given-names></name><name><surname>Li</surname><given-names>Jinwei</given-names></name></person-group><article-title>Two new species and five newly recorded species of the genus <italic><tp:taxon-name><tp:taxon-name-part taxon-name-part-type="genus">Udea</tp:taxon-name-part></tp:taxon-name></italic> Guenée from China (<tp:taxon-name><tp:taxon-name-part taxon-name-part-type="order">Lepidoptera</tp:taxon-name-part></tp:taxon-name>, <tp:taxon-name><tp:taxon-name-part taxon-name-part-type="family">Crambidae</tp:taxon-name-part></tp:taxon-name>)</article-title><source>Zookeys</source><day>17</day><month>2</month><year>2016</year><volume>2016</volume><issue>565</issue><fpage>123</fpage><lpage>139</lpage><pub-id pub-id-type="doi">10.3897/zookeys.565.6304</pub-id></mixed-citation></tp:treatment-meta><tp:nomenclature><tp:taxon-name>
              <tp:taxon-name-part taxon-name-part-type="genus">Udea</tp:taxon-name-part>
              <tp:taxon-name-part taxon-name-part-type="species">exigualis</tp:taxon-name-part>
            </tp:taxon-name><tp:taxon-authority>(Wileman, 1911)</tp:taxon-authority><tp:taxon-status xmlns:xlink="http://www.w3.org/1999/xlink" xlink:type="simple">new record to China</tp:taxon-status><tp:nomenclature-citation-list><tp:nomenclature-citation><tp:taxon-name><tp:taxon-name-part taxon-name-part-type="genus">Pionea</tp:taxon-name-part> <tp:taxon-name-part taxon-name-part-type="species">exigualis</tp:taxon-name-part></tp:taxon-name><comment> Wileman, 1911: 388. Type locality: Japan.</comment></tp:nomenclature-citation><tp:nomenclature-citation><tp:taxon-name><tp:taxon-name-part taxon-name-part-type="genus">Udea</tp:taxon-name-part> <tp:taxon-name-part taxon-name-part-type="species">exigualis</tp:taxon-name-part></tp:taxon-name><comment> (Wileman): <xref ref-type="bibr" rid="B29">Inoue 1982</xref>: 364.</comment></tp:nomenclature-citation></tp:nomenclature-citation-list></tp:nomenclature><tp:treatment-sec sec-type="Diagnosis"><title>Diagnosis.</title><p>This species is similar to other species of <italic><tp:taxon-name><tp:taxon-name-part taxon-name-part-type="genus">Udea</tp:taxon-name-part> <tp:taxon-name-part taxon-name-part-type="species">lugubralis</tp:taxon-name-part></tp:taxon-name></italic>-complex. It can be distinguished from <italic><tp:taxon-name><tp:taxon-name-part taxon-name-part-type="genus">Udea</tp:taxon-name-part> <tp:taxon-name-part taxon-name-part-type="species">lugubralis</tp:taxon-name-part></tp:taxon-name></italic> by smaller size (wingspan 16–21 mm) and longer harpe <!--PageBreak-->with sharp point. It differs from <italic><tp:taxon-name><tp:taxon-name-part taxon-name-part-type="genus">Udea</tp:taxon-name-part> <tp:taxon-name-part taxon-name-part-type="species">stationalis</tp:taxon-name-part></tp:taxon-name></italic> and <italic><tp:taxon-name><tp:taxon-name-part taxon-name-part-type="genus">Udea</tp:taxon-name-part> <tp:taxon-name-part taxon-name-part-type="species">montensis</tp:taxon-name-part></tp:taxon-name></italic> by bent harpe with sharp point. Its phallus apodeme lacking a small lateral tooth-like process is different from <italic><tp:taxon-name><tp:taxon-name-part taxon-name-part-type="genus">Udea</tp:taxon-name-part> <tp:taxon-name-part taxon-name-part-type="species">montensis</tp:taxon-name-part></tp:taxon-name></italic>. <italic><tp:taxon-name><tp:taxon-name-part taxon-name-part-type="genus">Udea</tp:taxon-name-part> <tp:taxon-name-part taxon-name-part-type="species">exigualis</tp:taxon-name-part></tp:taxon-name></italic> is similar to <italic><tp:taxon-name><tp:taxon-name-part taxon-name-part-type="genus">Udea</tp:taxon-name-part> <tp:taxon-name-part taxon-name-part-type="species">ferrugalis</tp:taxon-name-part></tp:taxon-name></italic> and <italic><tp:taxon-name><tp:taxon-name-part taxon-name-part-type="genus">Udea</tp:taxon-name-part> <tp:taxon-name-part taxon-name-part-type="species">testacea</tp:taxon-name-part></tp:taxon-name></italic> (Butler) with yellowish-brown forewing bearing dark brown fringe, but can be distinguished in male genitalia by the more slender and shorter fibula and the juxta without dorsal arms.</p></tp:treatment-sec><tp:treatment-sec sec-type="material"><title>Material examined.</title><p>
              <bold>China: Fujian</bold>: 1♂, Yong’anyan, Mt. Daiyunshan, 1300 m, 12-IX-2002, coll. Xinpu Wang (<named-content xmlns:xlink="http://www.w3.org/1999/xlink" content-type="dwc:institutional_code" xlink:type="simple">NKUM</named-content>); 1♀, Guadun, Mt. Wuyishan, <named-content xmlns:xlink="http://www.w3.org/1999/xlink" content-type="dwc:verbatimCoordinates" xlink:type="simple">27°74'N, 117°64'E</named-content>, 1220 m, 18-V-2012, coll. Jinwei Li, genitalia slide no. LJW12156; <bold>Guangxi</bold>: 1♂, Gaozhai, Xing’an, 28-VIII-2011, coll. Jinwei Li, genitalia slide no. LJW12253; 7♂, Anjiangping Reserve, <named-content xmlns:xlink="http://www.w3.org/1999/xlink" content-type="dwc:verbatimCoordinates" xlink:type="simple">25°33'N, 109°55'E</named-content>, 1751 m, 10-VII-2013, coll. Xiaohua Chen, genitalia slide no. LJW12207; 1♂, Jiuniutang, Mt. Maoershan, 550 m, 20-IV-2002, coll. Shulian Hao, Huaijun Xue (<named-content xmlns:xlink="http://www.w3.org/1999/xlink" content-type="dwc:institutional_code" xlink:type="simple">NKUM</named-content>); <bold>Guizhou</bold>: 4♂3♀, Mt. Leigongshan, <named-content xmlns:xlink="http://www.w3.org/1999/xlink" content-type="dwc:verbatimCoordinates" xlink:type="simple">26°21'N, 108°09'E</named-content>, 1198 m, 14–15-VII-2013, coll. Xiaohua Chen, genitalia slides no. LJW12255 (♀), LJW12269 (♀), LJW12270 (♂); 4♂7♀, Huguosi, Mt. Fanjingshan, 1300 m, 1–3-VIII-2001, coll. Houhun Li, Xinpu Wang (<named-content xmlns:xlink="http://www.w3.org/1999/xlink" content-type="dwc:institutional_code" xlink:type="simple">NKUM</named-content>); 1♂, Jinding, Mt. Fanjingshan, 2100 m, 31-VII-2001, coll. Houhun Li, Xinpu Wang (<named-content xmlns:xlink="http://www.w3.org/1999/xlink" content-type="dwc:institutional_code" xlink:type="simple">NKUM</named-content>); 1♀, Huixiangping, Mt. Fanjingshan, 1700 m, 1-VI-2002, coll. Xinpu Wang (<named-content xmlns:xlink="http://www.w3.org/1999/xlink" content-type="dwc:institutional_code" xlink:type="simple">NKUM</named-content>); 1♂, Suoluo, Chishui, 390 m, 30-V-2000, coll. Yanli Du (<named-content xmlns:xlink="http://www.w3.org/1999/xlink" content-type="dwc:institutional_code" xlink:type="simple">NKUM</named-content>); <bold>Hubei</bold>: 1♂, Jiuhuping, Shennongjia, <named-content xmlns:xlink="http://www.w3.org/1999/xlink" content-type="dwc:verbatimCoordinates" xlink:type="simple">31°30'N, 110°21'E</named-content>, 1888 m, 9-IX-2012, coll. Lijun Yang; 1♂, Muyu, Shennongjia, <named-content xmlns:xlink="http://www.w3.org/1999/xlink" content-type="dwc:verbatimCoordinates" xlink:type="simple">31°28'N, 110°23'E</named-content>, 1072 m, 8-IX-2012, coll. Jinwei Li, genitalia slide no. LJW12150; 1♀, Maoping, Wufeng, <named-content xmlns:xlink="http://www.w3.org/1999/xlink" content-type="dwc:verbatimCoordinates" xlink:type="simple">30°08'N, 110°40'E</named-content>, 1175 m, 12-IX-2012, coll. Lijun Yang, genitalia slide no. LJW12263; 6♂5♀, Shayuan, Hefeng, 1260 m, 15–18-VII-1999, coll. Houhun Li (<named-content xmlns:xlink="http://www.w3.org/1999/xlink" content-type="dwc:institutional_code" xlink:type="simple">NKUM</named-content>); 1♂, Houhe, Wufeng, 1100 m, 11-VII-1999, coll. Houhun Li (<named-content xmlns:xlink="http://www.w3.org/1999/xlink" content-type="dwc:institutional_code" xlink:type="simple">NKUM</named-content>); 5♂, Pingbaying, Xianfeng, 1280 m, 21–22-VII-1999, coll. Houhun Li (<named-content xmlns:xlink="http://www.w3.org/1999/xlink" content-type="dwc:institutional_code" xlink:type="simple">NKUM</named-content>); 2♂, Maoba, Lichuan, 700 m, 30-VII-1999, coll. Houhun Li (<named-content xmlns:xlink="http://www.w3.org/1999/xlink" content-type="dwc:institutional_code" xlink:type="simple">NKUM</named-content>); <bold>Hunan</bold>: 4♂3♀, Mt. Badagongshan, Sangzhi, 1250 m, 12-VIII-2001, coll. Houhun Li, Xinpu Wang (<named-content xmlns:xlink="http://www.w3.org/1999/xlink" content-type="dwc:institutional_code" xlink:type="simple">NKUM</named-content>); 3♂, Zhangjiajie, 650 m, 7–11-VIII-2001, coll. Houhun Li, Xinpu Wang (<named-content xmlns:xlink="http://www.w3.org/1999/xlink" content-type="dwc:institutional_code" xlink:type="simple">NKUM</named-content>); <bold>Sichuan</bold>: 1♂, Labahe, Tianquan, <named-content xmlns:xlink="http://www.w3.org/1999/xlink" content-type="dwc:verbatimCoordinates" xlink:type="simple">30°09'N, 102°26'E</named-content>, 1860 m, 8-VII-2012, coll. Jinwei Li, genitalia slide no. LJW12250; <bold>Tibet</bold>: 1♂, Dexing, Motuo, <named-content xmlns:xlink="http://www.w3.org/1999/xlink" content-type="dwc:verbatimCoordinates" xlink:type="simple">29°20'N, 95°18'E</named-content>, 835 m, 9-VII-2013, coll. Jinwei Li, genitalia slide no. LJW12209; 1♂, Pailong, Linzhi, <named-content xmlns:xlink="http://www.w3.org/1999/xlink" content-type="dwc:verbatimCoordinates" xlink:type="simple">30°01'N, 95°00'E</named-content>, 2010 m, 5-VII-2013, coll. Jinwei Li, genitalia slide no. LJW12212; <bold>Yunnan</bold>: 1♂1♀, Baihualing, Baoshan, 1520 m, 11–13-VIII-2007, coll. Dandan Zhang, genitalia slide no. LJW12160 (♂); 1♂, Haba, Diqing, 15-VII-2011, coll. Jinwei Li, genitalia slide no. LJW12153.</p></tp:treatment-sec><tp:treatment-sec sec-type="Distribution"><title>Distribution.</title><p>China (Fujian, Guangxi, Guizhou, Hubei, Hunan, Sichuan, Tibet, Yunnan), Japan.</p></tp:treatment-sec><ref-list><ref id="B29"><mixed-citation xmlns:xlink="http://www.w3.org/1999/xlink" xlink:type="simple">
          <person-group><name name-style="western"><surname>Inoue</surname><given-names>H</given-names></name></person-group> (<year>1982</year>) <tp:taxon-name><tp:taxon-name-part taxon-name-part-type="family">Pyralidae</tp:taxon-name-part></tp:taxon-name>. In: <person-group><name name-style="western"><surname>Inoue</surname><given-names>H</given-names></name><name name-style="western"><surname>Sugi</surname><given-names>S</given-names></name><name name-style="western"><surname>Kuroko</surname><given-names>H</given-names></name><name name-style="western"><surname>Moriuti</surname><given-names>S</given-names></name><name name-style="western"><surname>Kawabe</surname><given-names>A</given-names></name></person-group> (<role>Eds</role>) <source>Moths of Japan 1+2</source>. <publisher-name>Kodansha</publisher-name>, <publisher-loc>Tokyo</publisher-loc>, <volume>1</volume>: <fpage>307</fpage>–<lpage>404</lpage>; <volume>2</volume>: <fpage>223</fpage>–<lpage>254</lpage>; pls. 36–48, 228, 296–314.</mixed-citation></ref></ref-list></tp:taxon-treatment>
