# Supplementary material for: Two new species and five newly recorded species of the genus Udea Guenée from China (Lepidoptera, Crambidae)
Source: Zookeys. 2016 Feb 17;(565):123–39. doi: 10.3897/zookeys.565.6304 (PMC4820098; doi:10.3897/zookeys.565.6304)
Supplement: XML Treatment for Udea stationalis [file zookeys.565.6304-treatment2.xml]

<!DOCTYPE tp:taxon-treatment
  PUBLIC "-//TaxonX//DTD Taxonomic Treatment Publishing DTD v0 20100105//EN" "tax-treatment-NSO.dtd">
<tp:taxon-treatment xmlns:tp="http://www.plazi.org/taxpub"><tp:treatment-meta><kwd-group><label>Taxon classification</label><kwd><named-content content-type="kingdom">Animalia</named-content></kwd><kwd><named-content content-type="order">Lepidoptera</named-content></kwd><kwd><named-content content-type="family">Crambidae</named-content></kwd></kwd-group><mixed-citation publication-type="journal"><person-group><name><surname>Zhang</surname><given-names>Dandan</given-names></name><name><surname>Li</surname><given-names>Jinwei</given-names></name></person-group><article-title>Two new species and five newly recorded species of the genus <italic><tp:taxon-name><tp:taxon-name-part taxon-name-part-type="genus">Udea</tp:taxon-name-part></tp:taxon-name></italic> Guenée from China (<tp:taxon-name><tp:taxon-name-part taxon-name-part-type="order">Lepidoptera</tp:taxon-name-part></tp:taxon-name>, <tp:taxon-name><tp:taxon-name-part taxon-name-part-type="family">Crambidae</tp:taxon-name-part></tp:taxon-name>)</article-title><source>Zookeys</source><day>17</day><month>2</month><year>2016</year><volume>2016</volume><issue>565</issue><fpage>123</fpage><lpage>139</lpage><pub-id pub-id-type="doi">10.3897/zookeys.565.6304</pub-id></mixed-citation></tp:treatment-meta><tp:nomenclature><tp:taxon-name>
              <tp:taxon-name-part taxon-name-part-type="genus">Udea</tp:taxon-name-part>
              <tp:taxon-name-part taxon-name-part-type="species">stationalis</tp:taxon-name-part>
            </tp:taxon-name><tp:taxon-authority>Yamanaka, 1988</tp:taxon-authority><tp:taxon-status xmlns:xlink="http://www.w3.org/1999/xlink" xlink:type="simple">new record to China</tp:taxon-status><tp:nomenclature-citation-list><tp:nomenclature-citation><tp:taxon-name><tp:taxon-name-part taxon-name-part-type="genus">Udea</tp:taxon-name-part> <tp:taxon-name-part taxon-name-part-type="species">stationalis</tp:taxon-name-part></tp:taxon-name><comment> Yamanaka, 1988: 111. Type locality: Japan, Honshu.</comment></tp:nomenclature-citation></tp:nomenclature-citation-list></tp:nomenclature><tp:treatment-sec sec-type="Diagnosis"><title>Diagnosis.</title><p>This species is similar to other species of <italic><tp:taxon-name><tp:taxon-name-part taxon-name-part-type="genus">Udea</tp:taxon-name-part> <tp:taxon-name-part taxon-name-part-type="species">lugubralis</tp:taxon-name-part></tp:taxon-name></italic>-complex. It can be distinguished from <italic><tp:taxon-name><tp:taxon-name-part taxon-name-part-type="genus">Udea</tp:taxon-name-part> <tp:taxon-name-part taxon-name-part-type="species">lugubralis</tp:taxon-name-part></tp:taxon-name></italic> by smaller size (wingspan 15–20 mm). Differs from <!--PageBreak-->both <italic><tp:taxon-name><tp:taxon-name-part taxon-name-part-type="genus">Udea</tp:taxon-name-part> <tp:taxon-name-part taxon-name-part-type="species">lugubralis</tp:taxon-name-part></tp:taxon-name></italic> and <italic><tp:taxon-name><tp:taxon-name-part taxon-name-part-type="genus">Udea</tp:taxon-name-part> <tp:taxon-name-part taxon-name-part-type="species">exigualis</tp:taxon-name-part></tp:taxon-name></italic> by somewhat straight harpe, by lacking granularly membranous interval zone between antrum and colliculum. Differs from <italic><tp:taxon-name><tp:taxon-name-part taxon-name-part-type="genus">Udea</tp:taxon-name-part> <tp:taxon-name-part taxon-name-part-type="species">montensis</tp:taxon-name-part></tp:taxon-name></italic> by the phallus apodeme lacking the small lateral tooth-like process, and by lacking granularly membranous interval zone between antrum and colliculum.</p></tp:treatment-sec><tp:treatment-sec sec-type="material"><title>Material examined.</title><p>
              <bold>China: Fujian</bold>: 1♀, Guadun, Mt. Wuyishan, <named-content xmlns:xlink="http://www.w3.org/1999/xlink" content-type="dwc:verbatimCoordinates" xlink:type="simple">27°74'N, 117°64'E</named-content>, 1220 m, 18-V-2012, coll. Jinwei Li, genitalia slide no. LJW12154.</p></tp:treatment-sec><tp:treatment-sec sec-type="Distribution"><title>Distribution.</title><p>China (Fujian), Japan.</p></tp:treatment-sec></tp:taxon-treatment>
