# Supplementary material for: Two new species and five newly recorded species of the genus Udea Guenée from China (Lepidoptera, Crambidae)
Source: Zookeys. 2016 Feb 17;(565):123–39. doi: 10.3897/zookeys.565.6304 (PMC4820098; doi:10.3897/zookeys.565.6304)
Supplement: XML Treatment for Udea curvata [file zookeys.565.6304-treatment3.xml]

<!DOCTYPE tp:taxon-treatment
  PUBLIC "-//TaxonX//DTD Taxonomic Treatment Publishing DTD v0 20100105//EN" "tax-treatment-NSO.dtd">
<tp:taxon-treatment xmlns:tp="http://www.plazi.org/taxpub"><tp:treatment-meta><kwd-group><label>Taxon classification</label><kwd><named-content content-type="kingdom">Animalia</named-content></kwd><kwd><named-content content-type="order">Lepidoptera</named-content></kwd><kwd><named-content content-type="family">Crambidae</named-content></kwd></kwd-group><mixed-citation publication-type="journal"><person-group><name><surname>Zhang</surname><given-names>Dandan</given-names></name><name><surname>Li</surname><given-names>Jinwei</given-names></name></person-group><article-title>Two new species and five newly recorded species of the genus <italic><tp:taxon-name><tp:taxon-name-part taxon-name-part-type="genus">Udea</tp:taxon-name-part></tp:taxon-name></italic> Guenée from China (<tp:taxon-name><tp:taxon-name-part taxon-name-part-type="order">Lepidoptera</tp:taxon-name-part></tp:taxon-name>, <tp:taxon-name><tp:taxon-name-part taxon-name-part-type="family">Crambidae</tp:taxon-name-part></tp:taxon-name>)</article-title><source>Zookeys</source><day>17</day><month>2</month><year>2016</year><volume>2016</volume><issue>565</issue><fpage>123</fpage><lpage>139</lpage><pub-id pub-id-type="doi">10.3897/zookeys.565.6304</pub-id></mixed-citation></tp:treatment-meta><tp:nomenclature><tp:taxon-name>
              <tp:taxon-name-part taxon-name-part-type="genus">Udea</tp:taxon-name-part>
              <tp:taxon-name-part taxon-name-part-type="species">curvata</tp:taxon-name-part>
              <object-id xmlns:xlink="http://www.w3.org/1999/xlink" content-type="zoobank" xlink:type="simple">http://zoobank.org/0E665363-306D-4736-AB9B-47CF4B8E5869</object-id>
            </tp:taxon-name><tp:taxon-status xmlns:xlink="http://www.w3.org/1999/xlink" xlink:type="simple">sp. n.</tp:taxon-status><xref ref-type="fig" rid="F1">Figs 1</xref><xref ref-type="fig" rid="F2">, 4</xref></tp:nomenclature><tp:treatment-sec sec-type="Type-locality"><title>Type-locality.</title><p>China, Tibet, Milin, Paizhen, <named-content xmlns:xlink="http://www.w3.org/1999/xlink" content-type="dwc:verbatimCoordinates" xlink:type="simple">29°30'N, 94°51'E</named-content>, 2961 m, 2-VII-2013, coll. Jinwei Li.</p></tp:treatment-sec><tp:treatment-sec sec-type="type material"><title>Type material.</title><p>
              <bold>Male holotype</bold>, <bold>China: Tibet</bold>: Paizhen, Milin, <named-content xmlns:xlink="http://www.w3.org/1999/xlink" content-type="dwc:verbatimCoordinates" xlink:type="simple">29°30'N, 94°51'E</named-content>, 2961 m, 2-VII-2013, coll. Jinwei Li, genitalia slide no. LJW12172 (<abbrev xmlns:xlink="http://www.w3.org/1999/xlink" content-type="institution" xlink:title="Biology Museum, Sun Yat-sen University" xlink:type="simple">SYSBM</abbrev>); <bold>Paratypes.</bold> 3♂, <bold>China: Tibet</bold>: Paizhen, Milin, <named-content xmlns:xlink="http://www.w3.org/1999/xlink" content-type="dwc:verbatimCoordinates" xlink:type="simple">29°30'N, 94°51'E</named-content>, 2961 m, 2–3-VII-2013, coll. Jinwei Li, genitalia slides no. LJW12248, LJW12267 (<abbrev xmlns:xlink="http://www.w3.org/1999/xlink" content-type="institution" xlink:title="Biology Museum, Sun Yat-sen University" xlink:type="simple">SYSBM</abbrev>). <bold>Additional material.</bold> 1 abdomen missing, <bold>China: Tibet</bold>: Paizhen, Milin, <named-content xmlns:xlink="http://www.w3.org/1999/xlink" content-type="dwc:verbatimCoordinates" xlink:type="simple">29°30'N, 94°51'E</named-content>, 2961 m, 2-VII-2013, coll. Jinwei Li.</p></tp:treatment-sec><tp:treatment-sec sec-type="Diagnosis"><title>Diagnosis.</title><p>This species is similar to <italic><tp:taxon-name><tp:taxon-name-part taxon-name-part-type="genus">Udea</tp:taxon-name-part> <tp:taxon-name-part taxon-name-part-type="species">decrepitalis</tp:taxon-name-part></tp:taxon-name></italic> and <italic><tp:taxon-name><tp:taxon-name-part taxon-name-part-type="genus">Udea</tp:taxon-name-part> <tp:taxon-name-part taxon-name-part-type="species">elutalis</tp:taxon-name-part></tp:taxon-name></italic> with zigzaggy serrated postmedian line and darker postmedian area of forewing, but can be distinguished in: fibula claw-shaped, bent, with point apex; phallus with a thumb-shaped cornutus. Differs from <italic><tp:taxon-name><tp:taxon-name-part taxon-name-part-type="genus">Udea</tp:taxon-name-part> <tp:taxon-name-part taxon-name-part-type="species">decrepitalis</tp:taxon-name-part></tp:taxon-name></italic> also by colouration of forewing stigmata identical with ground colour. <italic><tp:taxon-name><tp:taxon-name-part taxon-name-part-type="genus">Udea</tp:taxon-name-part> <tp:taxon-name-part taxon-name-part-type="species">curvata</tp:taxon-name-part></tp:taxon-name></italic> is similar to <italic><tp:taxon-name><tp:taxon-name-part taxon-name-part-type="genus">Udea</tp:taxon-name-part> <tp:taxon-name-part taxon-name-part-type="species">conubialis</tp:taxon-name-part></tp:taxon-name></italic> in male genitalia, but can be distinguished in: wingspan 25.5–28.5 mm, ground colour yellow, postmedian line zigzaggy, proximal cellular stigma distinct, fibula strongly bent. <italic><tp:taxon-name><tp:taxon-name-part taxon-name-part-type="genus">Udea</tp:taxon-name-part> <tp:taxon-name-part taxon-name-part-type="species">curvata</tp:taxon-name-part></tp:taxon-name></italic> similar to <italic><tp:taxon-name><tp:taxon-name-part taxon-name-part-type="genus">Udea</tp:taxon-name-part> <tp:taxon-name-part taxon-name-part-type="species">lutealis</tp:taxon-name-part></tp:taxon-name></italic> with yellow ground colour and colouration of forewing stigmata identical with ground colour, but can be distinguished by bent fibula extending ventro-distally, juxta bifid ventrally, phallus with a thumb-shaped cornutus, posterior phallus with granulated area not sclerotised, and lacking projecting denticulate ridge most posteriorly.</p></tp:treatment-sec><tp:treatment-sec sec-type="Description"><title>Description.</title><p>Male (Fig. <xref ref-type="fig" rid="F1">1</xref>). Wingspan 25.5–28.5 mm. Frons yellowish-brown, with white lateral band not extending to anterior end, and a faint, short middle band. Vertex pale yellowish-brown. Labial palpus slightly upturned obliquely, third segment porrect; length about 2.5 times diameter of eye; yellowish-brown, contrastingly white at base ventrally. Maxillary palpus yellowish-brown, with a brush of scales. Basal scaling of proboscis white. Antenna with yellowish-brown scales dorsally. Thorax and abdomen yellow dorsally, dirty white ventrally. Legs creamy white, foreleg inner side dark yellowish.</p><fig id="F1" position="float" orientation="portrait"><label>Figures 1–3.</label><caption><p>Adults of <italic><tp:taxon-name><tp:taxon-name-part taxon-name-part-type="genus">Udea</tp:taxon-name-part></tp:taxon-name></italic> species. <bold>1</bold> <italic><tp:taxon-name><tp:taxon-name-part taxon-name-part-type="genus">Udea</tp:taxon-name-part> <tp:taxon-name-part taxon-name-part-type="species">curvata</tp:taxon-name-part></tp:taxon-name></italic> sp. n., male, paratype, Paizhen <bold>2–3</bold> <italic><tp:taxon-name><tp:taxon-name-part taxon-name-part-type="genus">Udea</tp:taxon-name-part> <tp:taxon-name-part taxon-name-part-type="species">albostriata</tp:taxon-name-part></tp:taxon-name></italic> sp. n. <bold>2</bold> paratype, male, Taomugeda <bold>3</bold> paratype, female, Taomugeda.</p></caption><graphic xmlns:xlink="http://www.w3.org/1999/xlink" xlink:href="zookeys-565-123-g001.jpg" position="float" orientation="portrait" xlink:type="simple" id="oo_78241.jpg"/></fig><p>Forewing yellow, scattered with brown scales, markings grey-brown; antemedian line from costal 1/4 sinuated to 1/3 posterior margin; proximal cellular stigma circular; distal cellular stigma kidney-shaped; postmedian line zigzaggy serrate, from costal 3/4, excurved around cell, and strongly inflexed below distal cellular stigma, then to 2/3 on posterior margin; postmedian area strongly dusted with grey and alternately formed grey and yellow streaks; vein ends on wing margin each with a small brown dot; fringe yellow, basal 1/4 grey. Hindwing pale yellow, a darker steak at anterior angle and a blackish dot at posterior angle of cell; postmedial line grey-brown, zigzaggy serrate, with anterior 1/4 most distinct; postmedian area similar to forewing, marginal line and fringe as forewing, paler at tornus area.</p><p>
              <bold>Male genitalia</bold> (Fig. <xref ref-type="fig" rid="F2">4</xref>). Uncus inverted T-shaped, with base expanded, apex bulbous and setose dorso-laterally. Pseudognathos slender and ribbon-like, semicircular produced medially. Triangular transtilla connected. Valva narrow and long, costa nearly straight, proximal half of costa twice as broad as distal half, ventral margin broadly sinuate basally, with a stout tip protruding proximal of the distal end of sacculus, nearly parallel to costa from middle to end; fibula claw-shaped, bent ventro-distally, with point apex. Saccus inflated, ventrally keeled. Juxta nearly circular, somewhat bifid ventrally, dorsal edge serrated. Phallus cylindrical, with a short coecum, with a thumb-shaped cornutus, posterior phallus with granulated vesica.</p><fig id="F2" position="float" orientation="portrait"><label>Figures 4–11.</label><caption><p>Genitalia of <italic><tp:taxon-name><tp:taxon-name-part taxon-name-part-type="genus">Udea</tp:taxon-name-part></tp:taxon-name></italic> species. <bold>4</bold> Male genitalia of <italic><tp:taxon-name><tp:taxon-name-part taxon-name-part-type="genus">Udea</tp:taxon-name-part> <tp:taxon-name-part taxon-name-part-type="species">curvata</tp:taxon-name-part></tp:taxon-name></italic> sp. n., genitalia slide no. LJW12267 <bold>5–11</bold> <italic><tp:taxon-name><tp:taxon-name-part taxon-name-part-type="genus">Udea</tp:taxon-name-part> <tp:taxon-name-part taxon-name-part-type="species">albostriata</tp:taxon-name-part></tp:taxon-name></italic> sp. n. <bold>5</bold> Male genitalia, genitalia slide no. LJW12288 <bold>6</bold> Female genitalia, genitalia slide no. LJW12296 <bold>7–11</bold> Variation of accessory signum, genitalia slides no. LJW12296, LJW12297, LJW12292, LJW12284, LJW12287. Scale bars: 0.5 mm.</p></caption><graphic xmlns:xlink="http://www.w3.org/1999/xlink" xlink:href="zookeys-565-123-g002.jpg" position="float" orientation="portrait" xlink:type="simple" id="oo_78242.jpg"/></fig><p>Female unknown.</p></tp:treatment-sec><tp:treatment-sec sec-type="Distribution"><title>Distribution.</title><p>China (Tibet).</p></tp:treatment-sec><tp:treatment-sec sec-type="Etymology"><title>Etymology.</title><p>The specific name is derived from the Latin <italic>curvata</italic> = curved, referring to the curved fibula.</p><!--PageBreak--></tp:treatment-sec></tp:taxon-treatment>
