# Supplementary material for: Two new species and five newly recorded species of the genus Udea Guenée from China (Lepidoptera, Crambidae)
Source: Zookeys. 2016 Feb 17;(565):123–39. doi: 10.3897/zookeys.565.6304 (PMC4820098; doi:10.3897/zookeys.565.6304)
Supplement: XML Treatment for Udea prunalis [file zookeys.565.6304-treatment4.xml]

<!DOCTYPE tp:taxon-treatment
  PUBLIC "-//TaxonX//DTD Taxonomic Treatment Publishing DTD v0 20100105//EN" "tax-treatment-NSO.dtd">
<tp:taxon-treatment xmlns:tp="http://www.plazi.org/taxpub"><tp:treatment-meta><kwd-group><label>Taxon classification</label><kwd><named-content content-type="kingdom">Animalia</named-content></kwd><kwd><named-content content-type="order">Lepidoptera</named-content></kwd><kwd><named-content content-type="family">Crambidae</named-content></kwd></kwd-group><mixed-citation publication-type="journal"><person-group><name><surname>Zhang</surname><given-names>Dandan</given-names></name><name><surname>Li</surname><given-names>Jinwei</given-names></name></person-group><article-title>Two new species and five newly recorded species of the genus <italic><tp:taxon-name><tp:taxon-name-part taxon-name-part-type="genus">Udea</tp:taxon-name-part></tp:taxon-name></italic> Guenée from China (<tp:taxon-name><tp:taxon-name-part taxon-name-part-type="order">Lepidoptera</tp:taxon-name-part></tp:taxon-name>, <tp:taxon-name><tp:taxon-name-part taxon-name-part-type="family">Crambidae</tp:taxon-name-part></tp:taxon-name>)</article-title><source>Zookeys</source><day>17</day><month>2</month><year>2016</year><volume>2016</volume><issue>565</issue><fpage>123</fpage><lpage>139</lpage><pub-id pub-id-type="doi">10.3897/zookeys.565.6304</pub-id></mixed-citation></tp:treatment-meta><tp:nomenclature><tp:taxon-name>
              <tp:taxon-name-part taxon-name-part-type="genus">Udea</tp:taxon-name-part>
              <tp:taxon-name-part taxon-name-part-type="species">prunalis</tp:taxon-name-part>
            </tp:taxon-name><tp:taxon-authority>(Denis &amp; Schiffermüller, 1775)</tp:taxon-authority><tp:taxon-status xmlns:xlink="http://www.w3.org/1999/xlink" xlink:type="simple">new record to China</tp:taxon-status><tp:nomenclature-citation-list><tp:nomenclature-citation><tp:taxon-name><tp:taxon-name-part taxon-name-part-type="genus">Pyralis</tp:taxon-name-part> <tp:taxon-name-part taxon-name-part-type="species">prunalis</tp:taxon-name-part></tp:taxon-name><comment> Denis &amp; Schiffermüller, 1775: 121. Type locality: Austria, Vienna environs.</comment></tp:nomenclature-citation><tp:nomenclature-citation><tp:taxon-name><tp:taxon-name-part taxon-name-part-type="genus">Phalaena</tp:taxon-name-part> <tp:taxon-name-part taxon-name-part-type="species">nivealis</tp:taxon-name-part></tp:taxon-name><comment> Fabricius, 1781: 274.</comment></tp:nomenclature-citation><tp:nomenclature-citation><tp:taxon-name><tp:taxon-name-part taxon-name-part-type="genus">Phalaena</tp:taxon-name-part></tp:taxon-name><comment><tp:taxon-name><tp:taxon-name-part taxon-name-part-type="genus">Pyralis</tp:taxon-name-part> <tp:taxon-name-part taxon-name-part-type="species">ferruginalis</tp:taxon-name-part></tp:taxon-name> Villers, 1789: 451.</comment></tp:nomenclature-citation><tp:nomenclature-citation><tp:taxon-name><tp:taxon-name-part taxon-name-part-type="genus">Pyralis</tp:taxon-name-part> <tp:taxon-name-part taxon-name-part-type="species">leucophaealis</tp:taxon-name-part></tp:taxon-name><comment> Hübner, 1796: 27.</comment></tp:nomenclature-citation><tp:nomenclature-citation><tp:taxon-name><tp:taxon-name-part taxon-name-part-type="genus">Pyralis</tp:taxon-name-part> <tp:taxon-name-part taxon-name-part-type="species">nebulalis</tp:taxon-name-part></tp:taxon-name><comment> Haworth, 1811: 386.</comment></tp:nomenclature-citation><tp:nomenclature-citation><tp:taxon-name><tp:taxon-name-part taxon-name-part-type="genus">Pionea</tp:taxon-name-part> <tp:taxon-name-part taxon-name-part-type="species">prunalis</tp:taxon-name-part></tp:taxon-name><comment> (Denis &amp; Schiffermüller): <xref ref-type="bibr" rid="B20">Hampson 1899</xref>: 243.</comment></tp:nomenclature-citation><tp:nomenclature-citation><tp:taxon-name><tp:taxon-name-part taxon-name-part-type="genus">Udea</tp:taxon-name-part> <tp:taxon-name-part taxon-name-part-type="species">prunalis</tp:taxon-name-part></tp:taxon-name><comment> (Denis &amp; Schiffermüller): <xref ref-type="bibr" rid="B23">Hasenfuss 1960</xref>: 182.</comment></tp:nomenclature-citation></tp:nomenclature-citation-list></tp:nomenclature><tp:treatment-sec sec-type="Diagnosis"><title>Diagnosis.</title><p>
              <italic><tp:taxon-name><tp:taxon-name-part taxon-name-part-type="genus">Udea</tp:taxon-name-part> <tp:taxon-name-part taxon-name-part-type="species">prunalis</tp:taxon-name-part></tp:taxon-name></italic> is similar to <italic><tp:taxon-name><tp:taxon-name-part taxon-name-part-type="genus">Udea</tp:taxon-name-part> <tp:taxon-name-part taxon-name-part-type="species">cyanalis</tp:taxon-name-part></tp:taxon-name></italic>, <italic><tp:taxon-name><tp:taxon-name-part taxon-name-part-type="genus">Udea</tp:taxon-name-part> <tp:taxon-name-part taxon-name-part-type="species">inquinatalis</tp:taxon-name-part></tp:taxon-name></italic> (Lienig &amp; Zeller), <italic><tp:taxon-name><tp:taxon-name-part taxon-name-part-type="genus">Udea</tp:taxon-name-part> <tp:taxon-name-part taxon-name-part-type="species">orbicentralis</tp:taxon-name-part></tp:taxon-name></italic>-complex and <italic><tp:taxon-name><tp:taxon-name-part taxon-name-part-type="genus">Udea</tp:taxon-name-part> <tp:taxon-name-part taxon-name-part-type="species">albostriata</tp:taxon-name-part></tp:taxon-name></italic> sp. n. with greyish white ground colour of forewing variably dusted with dark brown, proximal cellular stigma, distal cellular stigma and postmedian area strongly and contrastingly dark browned, but can be distinguished from them in: cornuti composed of a row of linked short spines, a row of closely squeezed long spines and a single longer spine in male genitalia, the mid-folded ductus bursae with posterior half sclerotised and plate-shaped accessory signum in female genitalia.</p></tp:treatment-sec><tp:treatment-sec sec-type="material"><title>Material examined.</title><p>
              <bold>China: Gansu</bold>: 5♂3♀, Mt. Xinglongshan, Yuzhong, 2120–2230 m, 29-VII–4-VIII-1993, coll. Houhun Li (<named-content xmlns:xlink="http://www.w3.org/1999/xlink" content-type="dwc:institutional_code" xlink:type="simple">NKUM</named-content>); <bold>Heilongjiang</bold>: 1♂, Jiagedaqi, 14-VII-2012, coll. Dandan Zhang, Lijun Yang, genitalia slide no. LJW12157 (♂); <bold>Ningxia</bold>: 1♂, Xinmin Forestry Station, Jingyuan, 2100 m, 7-VIII-2000, coll. Houhun Li, Shuxia Wang (<named-content xmlns:xlink="http://www.w3.org/1999/xlink" content-type="dwc:institutional_code" xlink:type="simple">NKUM</named-content>); <bold>Shanxi</bold>: 1♀, Xiachuan, Qinshui, <named-content xmlns:xlink="http://www.w3.org/1999/xlink" content-type="dwc:verbatimCoordinates" xlink:type="simple">35°26'N, 112°00'E</named-content>, 1555 m, 24-VII-2013, coll. Weicai Xie; <bold>Sichuan</bold>: 10♂6♀, Rize, Jiuzhaigou, 2700 m, 13-VIII-2002, coll. Shulian Hao (<named-content xmlns:xlink="http://www.w3.org/1999/xlink" content-type="dwc:institutional_code" xlink:type="simple">NKUM</named-content>); 1♂, Shuzheng, Jiuzhaigou, 2300 m, 17-VIII-2002, coll. Shulian Hao (<named-content xmlns:xlink="http://www.w3.org/1999/xlink" content-type="dwc:institutional_code" xlink:type="simple">NKUM</named-content>); 11♂3♀, Zhawa, Jiuzhaigou, 2400 m, 15-VIII-2002, coll. Shulian Hao (<named-content xmlns:xlink="http://www.w3.org/1999/xlink" content-type="dwc:institutional_code" xlink:type="simple">NKUM</named-content>); <bold>Xinjiang</bold>: 1♂, Kuerdening, Gongliu, 2230 m, 28-VII-1994, coll. Houhun Li, Hongyan Qin (<named-content xmlns:xlink="http://www.w3.org/1999/xlink" content-type="dwc:institutional_code" xlink:type="simple">NKUM</named-content>); 1♀, Kuerdening, Gongliu, <named-content xmlns:xlink="http://www.w3.org/1999/xlink" content-type="dwc:verbatimCoordinates" xlink:type="simple">43°10'N, 82°52'E</named-content>, 1483 m, 22-VII-2013, coll. Jinwei Li, genitalia slide no. LJW12254.</p></tp:treatment-sec><tp:treatment-sec sec-type="Distribution"><title>Distribution.</title><p>China (Gansu, Heilongjiang, Ningxia, Shanxi, Sichuan, Xinjiang), Europe (except some Mediterranean Islands).</p></tp:treatment-sec><ref-list><ref id="B20"><mixed-citation xmlns:xlink="http://www.w3.org/1999/xlink" xlink:type="simple">
          <person-group><name name-style="western"><surname>Hampson</surname><given-names>GF</given-names></name></person-group> (<year>1899</year>) <article-title>A revision of the moths of the subfamily <tp:taxon-name><tp:taxon-name-part taxon-name-part-type="subfamily">Pyraustinae</tp:taxon-name-part></tp:taxon-name> and family <tp:taxon-name><tp:taxon-name-part taxon-name-part-type="family">Pyralidae</tp:taxon-name-part></tp:taxon-name>. Part II.</article-title> <source>Proceedings of the General Meetings for Scientific Business of the Zoological Society of London</source> <volume>1899</volume>(<issue>1</issue>): <fpage>172</fpage>–<lpage>291</lpage>.</mixed-citation></ref><ref id="B23"><mixed-citation xmlns:xlink="http://www.w3.org/1999/xlink" xlink:type="simple">
          <person-group><name name-style="western"><surname>Hasenfuss</surname><given-names>I</given-names></name></person-group> (<year>1960</year>) <article-title>Die Larvalsystematik der Zünsler (<tp:taxon-name><tp:taxon-name-part taxon-name-part-type="family">Pyralidae</tp:taxon-name-part></tp:taxon-name>).</article-title> <source>Abhandlungen zur Larvalsystematik der Insekten</source> <volume>5</volume>: <fpage>1</fpage>–<lpage>263</lpage>.</mixed-citation></ref></ref-list></tp:taxon-treatment>
