# Supplementary material for: Two new species and five newly recorded species of the genus Udea Guenée from China (Lepidoptera, Crambidae)
Source: Zookeys. 2016 Feb 17;(565):123–39. doi: 10.3897/zookeys.565.6304 (PMC4820098; doi:10.3897/zookeys.565.6304)
Supplement: XML Treatment for Udea elutalis [file zookeys.565.6304-treatment5.xml]

<!DOCTYPE tp:taxon-treatment
  PUBLIC "-//TaxonX//DTD Taxonomic Treatment Publishing DTD v0 20100105//EN" "tax-treatment-NSO.dtd">
<tp:taxon-treatment xmlns:tp="http://www.plazi.org/taxpub"><tp:treatment-meta><kwd-group><label>Taxon classification</label><kwd><named-content content-type="kingdom">Animalia</named-content></kwd><kwd><named-content content-type="order">Lepidoptera</named-content></kwd><kwd><named-content content-type="family">Crambidae</named-content></kwd></kwd-group><mixed-citation publication-type="journal"><person-group><name><surname>Zhang</surname><given-names>Dandan</given-names></name><name><surname>Li</surname><given-names>Jinwei</given-names></name></person-group><article-title>Two new species and five newly recorded species of the genus <italic><tp:taxon-name><tp:taxon-name-part taxon-name-part-type="genus">Udea</tp:taxon-name-part></tp:taxon-name></italic> Guenée from China (<tp:taxon-name><tp:taxon-name-part taxon-name-part-type="order">Lepidoptera</tp:taxon-name-part></tp:taxon-name>, <tp:taxon-name><tp:taxon-name-part taxon-name-part-type="family">Crambidae</tp:taxon-name-part></tp:taxon-name>)</article-title><source>Zookeys</source><day>17</day><month>2</month><year>2016</year><volume>2016</volume><issue>565</issue><fpage>123</fpage><lpage>139</lpage><pub-id pub-id-type="doi">10.3897/zookeys.565.6304</pub-id></mixed-citation></tp:treatment-meta><tp:nomenclature><tp:taxon-name>
              <tp:taxon-name-part taxon-name-part-type="genus">Udea</tp:taxon-name-part>
              <tp:taxon-name-part taxon-name-part-type="species">elutalis</tp:taxon-name-part>
            </tp:taxon-name><tp:taxon-authority>(Denis &amp; Schiffermüller, 1775)</tp:taxon-authority><tp:taxon-status xmlns:xlink="http://www.w3.org/1999/xlink" xlink:type="simple">new record to China</tp:taxon-status><tp:nomenclature-citation-list><tp:nomenclature-citation><tp:taxon-name><tp:taxon-name-part taxon-name-part-type="genus">Pyralis</tp:taxon-name-part> <tp:taxon-name-part taxon-name-part-type="species">elutalis</tp:taxon-name-part></tp:taxon-name><comment> Denis &amp; Schiffermüller, 1775: 121. Type locality: Austria, Vienna environs.</comment></tp:nomenclature-citation><tp:nomenclature-citation><tp:taxon-name><tp:taxon-name-part taxon-name-part-type="genus">Pyralis</tp:taxon-name-part> <tp:taxon-name-part taxon-name-part-type="species">albidalis</tp:taxon-name-part></tp:taxon-name><comment> Hübner, 1796: fig. 118.</comment></tp:nomenclature-citation><tp:nomenclature-citation><tp:taxon-name><tp:taxon-name-part taxon-name-part-type="genus">Udea</tp:taxon-name-part> <tp:taxon-name-part taxon-name-part-type="species">elutalis</tp:taxon-name-part></tp:taxon-name><comment> (Denis &amp; Schiffermüller): <xref ref-type="bibr" rid="B23">Hasenfuss 1960</xref>: 182.</comment></tp:nomenclature-citation></tp:nomenclature-citation-list></tp:nomenclature><tp:treatment-sec sec-type="Diagnosis"><title>Diagnosis.</title><p>This species is similar to <italic><tp:taxon-name><tp:taxon-name-part taxon-name-part-type="genus">Udea</tp:taxon-name-part> <tp:taxon-name-part taxon-name-part-type="species">lutealis</tp:taxon-name-part></tp:taxon-name></italic> (Hübner), but can be distinguished by a wide, blade-shaped fibula with a minute, hook-like apex, by praephallus with cornuti a tight line of spines in male genitalia. <italic><tp:taxon-name><tp:taxon-name-part taxon-name-part-type="genus">Udea</tp:taxon-name-part> <tp:taxon-name-part taxon-name-part-type="species">elutalis</tp:taxon-name-part></tp:taxon-name></italic> with antrum narrower than colliculum in female genitalia but contrary in <italic><tp:taxon-name><tp:taxon-name-part taxon-name-part-type="genus">Udea</tp:taxon-name-part> <tp:taxon-name-part taxon-name-part-type="species">lutealis</tp:taxon-name-part></tp:taxon-name></italic>.</p><!--PageBreak--></tp:treatment-sec><tp:treatment-sec sec-type="material"><title>Material examined.</title><p>
              <bold>China: Hebei</bold>: 32♂13♀, Taomugeda, Laiyuan County, <named-content xmlns:xlink="http://www.w3.org/1999/xlink" content-type="dwc:verbatimCoordinates" xlink:type="simple">39°37'N, 114°59'E</named-content>, 1420 m, 3-VIII-2013, coll. Weicai Xie, Xiaolin Liu, genitalia slides no. LJW12174 (♂), LJW12203 (♀), LJW12243 (♂), LJW12244 (♀), LJW12268 (♂), LJW12289 (♀), LJW12290 (♂), LJW12291 (♀); <bold>Xinjiang</bold>: 1♂, Tianchi, Fukang, <named-content xmlns:xlink="http://www.w3.org/1999/xlink" content-type="dwc:verbatimCoordinates" xlink:type="simple">43°52'N, 88°09'E</named-content>, 2009 m, 18-VII-2013, coll. Jinwei Li, genitalia slide no. LJW12181; 4♀, Baiyanggou, Nanshan, <named-content xmlns:xlink="http://www.w3.org/1999/xlink" content-type="dwc:verbatimCoordinates" xlink:type="simple">43°27'N, 87°11'E</named-content>, 1947 m, 17-VII-2013, coll. Jinwei Li, genitalia slides no. LJW12202, LJW12294.</p><!--PageBreak--></tp:treatment-sec><tp:treatment-sec sec-type="Remarks"><title>Remarks.</title><p>There is considerable variation in size of wingspan, ground colour and genitalia. The specimens from Hebei have whitish or whitish-grey forewing, with small wingspan size (18–22 mm). The specimens from Hebei and Xinjiang exhibit a slightly curved and shorter row of spines in the posterior phallus compared to material from Europe and Russia (Bolshakov, 2002; Slamka, 2013). In the female genitalia, the accessory signum varies from crescent- or stick-shaped over gradual reduction to complete absence.</p></tp:treatment-sec><tp:treatment-sec sec-type="Distribution"><title>Distribution.</title><p>China (Hebei, Xinjiang), Kazakhstan, West Europe, Central Europe, Romania, Balticstates, Finland, Russia (Siberia).</p></tp:treatment-sec><ref-list><ref id="B23"><mixed-citation xmlns:xlink="http://www.w3.org/1999/xlink" xlink:type="simple">
          <person-group><name name-style="western"><surname>Hasenfuss</surname><given-names>I</given-names></name></person-group> (<year>1960</year>) <article-title>Die Larvalsystematik der Zünsler (<tp:taxon-name><tp:taxon-name-part taxon-name-part-type="family">Pyralidae</tp:taxon-name-part></tp:taxon-name>).</article-title> <source>Abhandlungen zur Larvalsystematik der Insekten</source> <volume>5</volume>: <fpage>1</fpage>–<lpage>263</lpage>.</mixed-citation></ref></ref-list></tp:taxon-treatment>
