# Supplementary material for: Two new species and five newly recorded species of the genus Udea Guenée from China (Lepidoptera, Crambidae)
Source: Zookeys. 2016 Feb 17;(565):123–39. doi: 10.3897/zookeys.565.6304 (PMC4820098; doi:10.3897/zookeys.565.6304)
Supplement: XML Treatment for Udea cyanalis [file zookeys.565.6304-treatment6.xml]

<!DOCTYPE tp:taxon-treatment
  PUBLIC "-//TaxonX//DTD Taxonomic Treatment Publishing DTD v0 20100105//EN" "tax-treatment-NSO.dtd">
<tp:taxon-treatment xmlns:tp="http://www.plazi.org/taxpub"><tp:treatment-meta><kwd-group><label>Taxon classification</label><kwd><named-content content-type="kingdom">Animalia</named-content></kwd><kwd><named-content content-type="order">Lepidoptera</named-content></kwd><kwd><named-content content-type="family">Crambidae</named-content></kwd></kwd-group><mixed-citation publication-type="journal"><person-group><name><surname>Zhang</surname><given-names>Dandan</given-names></name><name><surname>Li</surname><given-names>Jinwei</given-names></name></person-group><article-title>Two new species and five newly recorded species of the genus <italic><tp:taxon-name><tp:taxon-name-part taxon-name-part-type="genus">Udea</tp:taxon-name-part></tp:taxon-name></italic> Guenée from China (<tp:taxon-name><tp:taxon-name-part taxon-name-part-type="order">Lepidoptera</tp:taxon-name-part></tp:taxon-name>, <tp:taxon-name><tp:taxon-name-part taxon-name-part-type="family">Crambidae</tp:taxon-name-part></tp:taxon-name>)</article-title><source>Zookeys</source><day>17</day><month>2</month><year>2016</year><volume>2016</volume><issue>565</issue><fpage>123</fpage><lpage>139</lpage><pub-id pub-id-type="doi">10.3897/zookeys.565.6304</pub-id></mixed-citation></tp:treatment-meta><tp:nomenclature><tp:taxon-name>
              <tp:taxon-name-part taxon-name-part-type="genus">Udea</tp:taxon-name-part>
              <tp:taxon-name-part taxon-name-part-type="species">cyanalis</tp:taxon-name-part>
            </tp:taxon-name><tp:taxon-authority>(La Harpe, 1855)</tp:taxon-authority><tp:taxon-status xmlns:xlink="http://www.w3.org/1999/xlink" xlink:type="simple">new record to China</tp:taxon-status><tp:nomenclature-citation-list><tp:nomenclature-citation><tp:taxon-name><tp:taxon-name-part taxon-name-part-type="genus">Botys</tp:taxon-name-part> <tp:taxon-name-part taxon-name-part-type="species">cyanalis</tp:taxon-name-part></tp:taxon-name><comment> La Harpe, 1855: 30. Type locality: Europe.</comment></tp:nomenclature-citation><tp:nomenclature-citation><tp:taxon-name><tp:taxon-name-part taxon-name-part-type="genus">Udea</tp:taxon-name-part> <tp:taxon-name-part taxon-name-part-type="species">cyanalis</tp:taxon-name-part></tp:taxon-name><comment> (La Harpe): <xref ref-type="bibr" rid="B22">Hannemann 1964</xref>: 322.</comment></tp:nomenclature-citation></tp:nomenclature-citation-list></tp:nomenclature><tp:treatment-sec sec-type="Diagnosis"><title>Diagnosis.</title><p>
              <italic><tp:taxon-name><tp:taxon-name-part taxon-name-part-type="genus">Udea</tp:taxon-name-part> <tp:taxon-name-part taxon-name-part-type="species">cyanalis</tp:taxon-name-part></tp:taxon-name></italic> is similar to <italic><tp:taxon-name><tp:taxon-name-part taxon-name-part-type="genus">Udea</tp:taxon-name-part> <tp:taxon-name-part taxon-name-part-type="species">prunalis</tp:taxon-name-part></tp:taxon-name></italic>, <italic><tp:taxon-name><tp:taxon-name-part taxon-name-part-type="genus">Udea</tp:taxon-name-part> <tp:taxon-name-part taxon-name-part-type="species">inquinatalis</tp:taxon-name-part></tp:taxon-name></italic>, <italic><tp:taxon-name><tp:taxon-name-part taxon-name-part-type="genus">Udea</tp:taxon-name-part> <tp:taxon-name-part taxon-name-part-type="species">orbicentralis</tp:taxon-name-part></tp:taxon-name></italic>-complex and <italic><tp:taxon-name><tp:taxon-name-part taxon-name-part-type="genus">Udea</tp:taxon-name-part> <tp:taxon-name-part taxon-name-part-type="species">albostriata</tp:taxon-name-part></tp:taxon-name></italic> sp. n. with similar ground colour and maculation as mentioned in diagnosis of <italic><tp:taxon-name><tp:taxon-name-part taxon-name-part-type="genus">Udea</tp:taxon-name-part> <tp:taxon-name-part taxon-name-part-type="species">prunalis</tp:taxon-name-part></tp:taxon-name></italic>, but can be distinguished from them by the semicircular produced process of pseudognathos with nipple-shaped end in male genitalia. In female genitalia, this species differs from <italic><tp:taxon-name><tp:taxon-name-part taxon-name-part-type="genus">Udea</tp:taxon-name-part> <tp:taxon-name-part taxon-name-part-type="species">prunalis</tp:taxon-name-part></tp:taxon-name></italic>, <italic><tp:taxon-name><tp:taxon-name-part taxon-name-part-type="genus">Udea</tp:taxon-name-part> <tp:taxon-name-part taxon-name-part-type="species">inquinatalis</tp:taxon-name-part></tp:taxon-name></italic> and <italic><tp:taxon-name><tp:taxon-name-part taxon-name-part-type="genus">Udea</tp:taxon-name-part> <tp:taxon-name-part taxon-name-part-type="species">grisealis</tp:taxon-name-part></tp:taxon-name></italic> Inoue, Yamanaka &amp; Sasaki by ductus bursae approximately 1.8 times the length of the corpus bursae, the corpus bursae with narrowly crescent-shaped accessory signum, but lacking the lanceolate signum; differs from <italic><tp:taxon-name><tp:taxon-name-part taxon-name-part-type="genus">Udea</tp:taxon-name-part> <tp:taxon-name-part taxon-name-part-type="species">nebulatalis</tp:taxon-name-part></tp:taxon-name></italic> Inoue, Yamanaka &amp; Sasaki by ductus bursae approximately 1.8 times the length of the corpus bursae and nearly round corpus bursae; differs from <italic><tp:taxon-name><tp:taxon-name-part taxon-name-part-type="genus">Udea</tp:taxon-name-part> <tp:taxon-name-part taxon-name-part-type="species">proximalis</tp:taxon-name-part></tp:taxon-name></italic> Inoue, Yamanaka &amp; Sasaki and <italic><tp:taxon-name><tp:taxon-name-part taxon-name-part-type="genus">Udea</tp:taxon-name-part> <tp:taxon-name-part taxon-name-part-type="species">intermedia</tp:taxon-name-part></tp:taxon-name></italic> Inoue, Yamanaka &amp; Sasaki by crescent-shaped accessory signum but lacking the lanceolate or pyriform signum; differs from <italic><tp:taxon-name><tp:taxon-name-part taxon-name-part-type="genus">Udea</tp:taxon-name-part> <tp:taxon-name-part taxon-name-part-type="species">orbicentralis</tp:taxon-name-part></tp:taxon-name></italic> and <italic><tp:taxon-name><tp:taxon-name-part taxon-name-part-type="genus">Udea</tp:taxon-name-part> <tp:taxon-name-part taxon-name-part-type="species">albostriata</tp:taxon-name-part></tp:taxon-name></italic> sp. n. by lacking the lanceolate signum.</p></tp:treatment-sec><tp:treatment-sec sec-type="material"><title>Material examined.</title><p>
              <bold>China: Hebei</bold>: 2♂, Taomugeda, Laiyuan County, <named-content xmlns:xlink="http://www.w3.org/1999/xlink" content-type="dwc:verbatimCoordinates" xlink:type="simple">39°37'N, 114°59'E</named-content>, 1420 m, 3-VIII-2013, coll. Xiaolin Liu, genitalia slides no. LJW12282, LJW12293.</p></tp:treatment-sec><tp:treatment-sec sec-type="Distribution"><title>Distribution.</title><p>China (Hebei), Spain, France, Herzegovina, Romania, Germany, Central Urals, Russia (Caucasus).</p></tp:treatment-sec><ref-list><ref id="B22"><mixed-citation xmlns:xlink="http://www.w3.org/1999/xlink" xlink:type="simple">
          <person-group><name name-style="western"><surname>Hannemann</surname><given-names>HJ</given-names></name></person-group> (<year>1964</year>) <source>Kleinschmetterlinge oder <tp:taxon-name><tp:taxon-name-part taxon-name-part-type="above-genus">Microlepidoptera</tp:taxon-name-part></tp:taxon-name> II. Die Wickler (s. l.) (<tp:taxon-name><tp:taxon-name-part taxon-name-part-type="family">Cochylidae</tp:taxon-name-part></tp:taxon-name> und <tp:taxon-name><tp:taxon-name-part taxon-name-part-type="family">Carposinidae</tp:taxon-name-part></tp:taxon-name>). Die Zünslerartigen (<tp:taxon-name><tp:taxon-name-part taxon-name-part-type="superfamily">Pyraloidea</tp:taxon-name-part></tp:taxon-name>). In: Dahl F (1964) Die Tierwelt Deutschlands, 50. Teil 50.</source> <publisher-name>Gustav Fischer</publisher-name>, <publisher-loc>Jena</publisher-loc>, <size units="page">i–viii, 401 pp</size>., pls. 1–22.</mixed-citation></ref></ref-list></tp:taxon-treatment>
