# Supplementary material for: Two new species and five newly recorded species of the genus Udea Guenée from China (Lepidoptera, Crambidae)
Source: Zookeys. 2016 Feb 17;(565):123–39. doi: 10.3897/zookeys.565.6304 (PMC4820098; doi:10.3897/zookeys.565.6304)
Supplement: XML Treatment for Udea albostriata [file zookeys.565.6304-treatment7.xml]

<!DOCTYPE tp:taxon-treatment
  PUBLIC "-//TaxonX//DTD Taxonomic Treatment Publishing DTD v0 20100105//EN" "tax-treatment-NSO.dtd">
<tp:taxon-treatment xmlns:tp="http://www.plazi.org/taxpub"><tp:treatment-meta><kwd-group><label>Taxon classification</label><kwd><named-content content-type="kingdom">Animalia</named-content></kwd><kwd><named-content content-type="order">Lepidoptera</named-content></kwd><kwd><named-content content-type="family">Crambidae</named-content></kwd></kwd-group><mixed-citation publication-type="journal"><person-group><name><surname>Zhang</surname><given-names>Dandan</given-names></name><name><surname>Li</surname><given-names>Jinwei</given-names></name></person-group><article-title>Two new species and five newly recorded species of the genus <italic><tp:taxon-name><tp:taxon-name-part taxon-name-part-type="genus">Udea</tp:taxon-name-part></tp:taxon-name></italic> Guenée from China (<tp:taxon-name><tp:taxon-name-part taxon-name-part-type="order">Lepidoptera</tp:taxon-name-part></tp:taxon-name>, <tp:taxon-name><tp:taxon-name-part taxon-name-part-type="family">Crambidae</tp:taxon-name-part></tp:taxon-name>)</article-title><source>Zookeys</source><day>17</day><month>2</month><year>2016</year><volume>2016</volume><issue>565</issue><fpage>123</fpage><lpage>139</lpage><pub-id pub-id-type="doi">10.3897/zookeys.565.6304</pub-id></mixed-citation></tp:treatment-meta><tp:nomenclature><tp:taxon-name>
              <tp:taxon-name-part taxon-name-part-type="genus">Udea</tp:taxon-name-part>
              <tp:taxon-name-part taxon-name-part-type="species">albostriata</tp:taxon-name-part>
              <object-id xmlns:xlink="http://www.w3.org/1999/xlink" content-type="zoobank" xlink:type="simple">http://zoobank.org/B4A2764A-7681-411A-AEFA-BFD4686B8BBE</object-id>
            </tp:taxon-name><tp:taxon-status xmlns:xlink="http://www.w3.org/1999/xlink" xlink:type="simple">sp. n.</tp:taxon-status><xref ref-type="fig" rid="F1">Figs 2</xref><xref ref-type="fig" rid="F1">, 3</xref><xref ref-type="fig" rid="F2">, 5–11</xref><!--PageBreak--></tp:nomenclature><tp:treatment-sec sec-type="Type-locality"><title>Type-locality.</title><p>China, Hebei, Laiyuan County, Taomugeda, <named-content xmlns:xlink="http://www.w3.org/1999/xlink" content-type="dwc:verbatimCoordinates" xlink:type="simple">39°37'N, 114°59'E</named-content>, 1420 m, 3-VIII-2013, coll. Xiaolin Liu.</p><!--PageBreak--></tp:treatment-sec><tp:treatment-sec sec-type="type material"><title>Type material.</title><p>
              <bold>Male holotype</bold>, <bold>China: Hebei</bold>: Taomugeda, Laiyuan County, <named-content xmlns:xlink="http://www.w3.org/1999/xlink" content-type="dwc:verbatimCoordinates" xlink:type="simple">39°37'N, 114°59'E</named-content>, 1420 m, 3-VIII-2013, coll. Xiaolin Liu, genitalia slide no. LJW12204 (<abbrev xmlns:xlink="http://www.w3.org/1999/xlink" content-type="institution" xlink:title="Biology Museum, Sun Yat-sen University" xlink:type="simple">SYSBM</abbrev>); <bold>Paratypes.</bold>14♂8♀, same data as holotype, genitalia slides no. LJW12173 (♂), LJW12178 (♂), LJW12245 (♂), LJW12283 (♂), LJW12284 (♀), LJW12286 (♀), LJW12287 (♀), LJW12288 (♂), LJW12292 (♀), LJW12296 (♀) (<abbrev xmlns:xlink="http://www.w3.org/1999/xlink" content-type="institution" xlink:title="Biology Museum, Sun Yat-sen University" xlink:type="simple">SYSBM</abbrev>); 2♀, <bold>Hebei</bold>: Jinhekou, Wei County, <named-content xmlns:xlink="http://www.w3.org/1999/xlink" content-type="dwc:verbatimCoordinates" xlink:type="simple">39°57'N, 114°56'E</named-content>, 1112 m, 5-VIII-2013, coll. Weicai Xie, Xiaolin Liu, genitalia slide no. LJW12297 (♀) (<abbrev xmlns:xlink="http://www.w3.org/1999/xlink" content-type="institution" xlink:title="Biology Museum, Sun Yat-sen University" xlink:type="simple">SYSBM</abbrev>). <bold>Additional material. China: Hebei</bold>: 1 abdomen missing, Taomugeda, Laiyuan County, <named-content xmlns:xlink="http://www.w3.org/1999/xlink" content-type="dwc:verbatimCoordinates" xlink:type="simple">39°37'N, 114°59'E</named-content>, 1420 m, 3-VIII-2013, coll. Xiaolin Liu; 1 abdomen missing, Jinhekou, Wei County, <named-content xmlns:xlink="http://www.w3.org/1999/xlink" content-type="dwc:verbatimCoordinates" xlink:type="simple">39°57'N, 114°56'E</named-content>, 1112 m, 5-VIII-2013, coll. Weicai Xie, Xiaolin Liu.</p></tp:treatment-sec><tp:treatment-sec sec-type="Diagnosis"><title>Diagnosis.</title><p>
              <italic><tp:taxon-name><tp:taxon-name-part taxon-name-part-type="genus">Udea</tp:taxon-name-part> <tp:taxon-name-part taxon-name-part-type="species">albostriata</tp:taxon-name-part></tp:taxon-name></italic> is closely related to <italic><tp:taxon-name><tp:taxon-name-part taxon-name-part-type="genus">Udea</tp:taxon-name-part> <tp:taxon-name-part taxon-name-part-type="species">cyanalis</tp:taxon-name-part></tp:taxon-name></italic>, <italic><tp:taxon-name><tp:taxon-name-part taxon-name-part-type="genus">Udea</tp:taxon-name-part> <tp:taxon-name-part taxon-name-part-type="species">prunalis</tp:taxon-name-part></tp:taxon-name></italic>, <italic><tp:taxon-name><tp:taxon-name-part taxon-name-part-type="genus">Udea</tp:taxon-name-part> <tp:taxon-name-part taxon-name-part-type="species">inquinatalis</tp:taxon-name-part></tp:taxon-name></italic>, <italic><tp:taxon-name><tp:taxon-name-part taxon-name-part-type="genus">Udea</tp:taxon-name-part> <tp:taxon-name-part taxon-name-part-type="species">orbicentralis</tp:taxon-name-part></tp:taxon-name></italic>-complex with similar ground colour and maculation as mentioned in diagnosis of <italic><tp:taxon-name><tp:taxon-name-part taxon-name-part-type="genus">Udea</tp:taxon-name-part> <tp:taxon-name-part taxon-name-part-type="species">prunalis</tp:taxon-name-part></tp:taxon-name></italic>, but can be distinguished from <italic><tp:taxon-name><tp:taxon-name-part taxon-name-part-type="genus">Udea</tp:taxon-name-part> <tp:taxon-name-part taxon-name-part-type="species">cyanalis</tp:taxon-name-part></tp:taxon-name></italic>, <italic><tp:taxon-name><tp:taxon-name-part taxon-name-part-type="genus">Udea</tp:taxon-name-part> <tp:taxon-name-part taxon-name-part-type="species">nebulatalis</tp:taxon-name-part></tp:taxon-name></italic>, <italic><tp:taxon-name><tp:taxon-name-part taxon-name-part-type="genus">Udea</tp:taxon-name-part> <tp:taxon-name-part taxon-name-part-type="species">proximalis</tp:taxon-name-part></tp:taxon-name></italic> by corpus bursae with a lanceolate signum in female genitalia; differs from <italic><tp:taxon-name><tp:taxon-name-part taxon-name-part-type="genus">Udea</tp:taxon-name-part> <tp:taxon-name-part taxon-name-part-type="species">prunalis</tp:taxon-name-part></tp:taxon-name></italic>, <italic><tp:taxon-name><tp:taxon-name-part taxon-name-part-type="genus">Udea</tp:taxon-name-part> <tp:taxon-name-part taxon-name-part-type="species">inquinatalis</tp:taxon-name-part></tp:taxon-name></italic>, <italic><tp:taxon-name><tp:taxon-name-part taxon-name-part-type="genus">Udea</tp:taxon-name-part> <tp:taxon-name-part taxon-name-part-type="species">grisealis</tp:taxon-name-part></tp:taxon-name></italic> and <italic><tp:taxon-name><tp:taxon-name-part taxon-name-part-type="genus">Udea</tp:taxon-name-part> <tp:taxon-name-part taxon-name-part-type="species">intermedia</tp:taxon-name-part></tp:taxon-name></italic> by long ductus bursae about twice the length of the corpus bursae; differs from <italic><tp:taxon-name><tp:taxon-name-part taxon-name-part-type="genus">Udea</tp:taxon-name-part> <tp:taxon-name-part taxon-name-part-type="species">orbicentralis</tp:taxon-name-part></tp:taxon-name></italic> in: praephallus with a sclerotized, granulated area and a projecting ridge strongly denticulate, antrum much broader and shorter than in <italic><tp:taxon-name><tp:taxon-name-part taxon-name-part-type="genus">Udea</tp:taxon-name-part> <tp:taxon-name-part taxon-name-part-type="species">orbicentralis</tp:taxon-name-part></tp:taxon-name></italic>, and not bulged laterally.</p></tp:treatment-sec><tp:treatment-sec sec-type="Description"><title>Description.</title><p>Wingspan 17–23 mm. Frons and vertex dark brown, dusted with light grey. Labial palpus slightly upturned obliquely, third segment porrect, dark brown, dusted with light grey, contrastingly white at base ventrally, length approximate three times the diameter of the eye. Maxillary palpus dark brown, dusted with light grey, with tip a brush of scales. Basal scaling of proboscis creamy white. Antenna with dark scales dorsally. Thorax dark greyish, dusted with light grey dorsally, greyish-white ventrally. Abdomen grey to dark greyish dorsally, greyish-white ventrally. Legs greyish-white, with scattered few dark scales, sometimes mid- and hind-tibiae, tarsus dark brown, dusted with white outwardly.</p><p>Forewing ground colour greyish white, dusted with dark brown, proximal and distal cellular stigmata and postmedian area strongly and contrastingly dark browned; antemedian line from 1/5 of costa oblique outwards to posterior margin of cell, then sinuating to 1/3 of posterior margin; proximal cellular stigma transversely oval, dark brown, rimmed with blackish; distal cellular stigma nearly 8-shaped, coloured like proximal cellular stigma; postmedian line sinuate, from costal 4/5 slightly arched to 3/5 of CuA<sub>2</sub>, followed by a V-shaped curve, then to 2/3 of posterior margin, traced by a greyish-white line in postmedian area; marginal brown dots at vein ends on costa and termen; basal half of fringe pale grey, distal half dirty white. Hindwing grey, markings indistinct; a dark steak at anterior angle and a blackish dot at posterior angle of cell; postmedian line very indistinct, parallel with termen; fringe paler than in forewing.</p><p>
              <bold>Male genitalia</bold> (Fig. <xref ref-type="fig" rid="F2">5</xref>). Uncus with basal half nearly triangular, apex bulbous and setose dorso-laterally. Pseudognathos slender and ribbon-like, roundly triangular medially. Transtilla triangular. Valva narrow and elongate, costa slightly concave, slightly tapering in thickness towards apex, nearly parallel-sided with ventral valva edge; fibula extending ventrad, weakly sclerotised, blade-shaped, curved, with tip pointed; sacculus slightly <!--PageBreak-->inflated. Saccus ventrally keeled. Juxta broad ventrally, tapered dorsally, with dorsal 1/3 bifid. Phallus cylindrical, slightly curved, with posterior phallus apodeme divided into a sclerotised, granulated area and a projecting denticulate ridge most posteriorly.</p><p>
              <bold>Female genitalia</bold> (Figs <xref ref-type="fig" rid="F2">6–11</xref>). Ovipositor lobes flat, crescent-shaped, densely setose. Anterior apophyses a little longer than posterior apophyses. Antrum sclerotised, nearly cylindrical, slightly tapering anteriorly, mesoventrally with two longitudinal ridges. Ductus bursae slender, about twice the length of the corpus bursae, slightly sclerotised posteriorly, colliculum short, ductus seminalis from ductus bursae close to colliculum. Corpus bursae nearly round, accessory signum (Figs <xref ref-type="fig" rid="F2">7–11</xref>) narrowly crescent-shaped, or weakly rod-shaped; signum lanceolate, ends rounded, with a mesally interrupted transverse ridge in the middle.</p></tp:treatment-sec><tp:treatment-sec sec-type="Distribution"><title>Distribution.</title><p>China (Hebei).</p></tp:treatment-sec><tp:treatment-sec sec-type="Etymology"><title>Etymology.</title><p>The specific name is derived from the Latin <italic>albus</italic> = white, <italic>striatus</italic> = striate, referring to forewing postmedian line traced by a greyish-white line in the postmedian area.</p></tp:treatment-sec><tp:treatment-sec><!--Section generated to contain objects referenced in tp:taxon-treatment.--><fig id="F1" position="float" orientation="portrait"><label>Figures 1–3.</label><caption><p>Adults of <italic><tp:taxon-name><tp:taxon-name-part taxon-name-part-type="genus">Udea</tp:taxon-name-part></tp:taxon-name></italic> species. <bold>1</bold> <italic><tp:taxon-name><tp:taxon-name-part taxon-name-part-type="genus">Udea</tp:taxon-name-part> <tp:taxon-name-part taxon-name-part-type="species">curvata</tp:taxon-name-part></tp:taxon-name></italic> sp. n., male, paratype, Paizhen <bold>2–3</bold> <italic><tp:taxon-name><tp:taxon-name-part taxon-name-part-type="genus">Udea</tp:taxon-name-part> <tp:taxon-name-part taxon-name-part-type="species">albostriata</tp:taxon-name-part></tp:taxon-name></italic> sp. n. <bold>2</bold> paratype, male, Taomugeda <bold>3</bold> paratype, female, Taomugeda.</p></caption><graphic xmlns:xlink="http://www.w3.org/1999/xlink" xlink:href="zookeys-565-123-g001.jpg" position="float" orientation="portrait" xlink:type="simple" id="oo_78241.jpg"/></fig><fig id="F2" position="float" orientation="portrait"><label>Figures 4–11.</label><caption><p>Genitalia of <italic><tp:taxon-name><tp:taxon-name-part taxon-name-part-type="genus">Udea</tp:taxon-name-part></tp:taxon-name></italic> species. <bold>4</bold> Male genitalia of <italic><tp:taxon-name><tp:taxon-name-part taxon-name-part-type="genus">Udea</tp:taxon-name-part> <tp:taxon-name-part taxon-name-part-type="species">curvata</tp:taxon-name-part></tp:taxon-name></italic> sp. n., genitalia slide no. LJW12267 <bold>5–11</bold> <italic><tp:taxon-name><tp:taxon-name-part taxon-name-part-type="genus">Udea</tp:taxon-name-part> <tp:taxon-name-part taxon-name-part-type="species">albostriata</tp:taxon-name-part></tp:taxon-name></italic> sp. n. <bold>5</bold> Male genitalia, genitalia slide no. LJW12288 <bold>6</bold> Female genitalia, genitalia slide no. LJW12296 <bold>7–11</bold> Variation of accessory signum, genitalia slides no. LJW12296, LJW12297, LJW12292, LJW12284, LJW12287. Scale bars: 0.5 mm.</p></caption><graphic xmlns:xlink="http://www.w3.org/1999/xlink" xlink:href="zookeys-565-123-g002.jpg" position="float" orientation="portrait" xlink:type="simple" id="oo_78242.jpg"/></fig></tp:treatment-sec></tp:taxon-treatment>
